# Supplementary material for: Effects of land use change on population survival of three wild rice species in China since 2001
Source: Front Plant Sci. 2022 Sep 6;13:951903. doi: 10.3389/fpls.2022.951903 (PMC9488966; doi:10.3389/fpls.2022.951903)
Supplement: Supplementary file 2 [file Data_Sheet_2.xlsx]

## Sheet: Table S1
Table S1. The population information investigated in this study of O. rufipogon
locate	longitude（°E）	latitude（°N）	existence
HN5	108.8	18.5	P
HN1	110.4	18.7	P
HN2	110.4	18.8	P
HN10	110.5	18.9	P
HN11	110.5	18.9	P
HN13	110.5	18.9	P
HN12	110.5	18.9	P
HN4	110.5	18.9	P
HN3	110.5	19.1	P
HN14	109.6	19.5	P
HN8	110.7	19.7	P
HN17	110.4	19.8	P
HN9	110.7	19.8	P
HN21	110.4	19.9	P
HN22	110.4	19.9	P
HN23	110.5	19.9	P
HN7	110.4	19.9	P
HN19	110.4	20	P
HN6	110.4	20	P
HN15	110.3	20	P
HN18	110.4	20	P
HN20	110.4	20	P
HN16	110.6	20	P
GX14	108.1	21.7	P
GX15	108.2	21.7	P
GX13	108.2	21.7	P
GX17	108.2	21.8	P
GX16	108.2	21.8	P
GX18	108.2	21.8	P
GD11	110.7	21.8	P
GX11	109.6	21.8	P
GD9	110.7	21.8	P
GD14	110.7	21.8	P
GD12	110.7	21.8	P
GD10	110.7	21.9	P
GX12	109.4	21.9	P
GD13	110.7	21.9	P
GX10	110.1	22.6	P
GD5	115.3	23	P
GD8	116.1	23	P
GD6	115.4	23.1	P
GX19	107.8	23.1	P
GD7	116	23.1	P
GX9	110.1	23.4	P
GD3	114.9	23.4	P
GX6	109.5	23.5	P
GX5	109.5	23.5	P
GX3	109.5	23.5	P
GX4	109.5	23.5	P
GD4	114.7	23.5	P
GX7	109.6	23.6	P
GD2	114.6	23.6	P
GX2	109.4	23.6	P
YN1	101.9	23.7	P
GD1	113.4	23.8	P
FJ1	117.8	24.2	P
GX1	110.4	24.6	P
GX8	111.3	24.6	P
HN2	111	25.1	P
HN1	111	25.1	P
HN3	113.7	26.9	P
JX1	116.5	28.1	P
JX3	116.5	28.1	P
JX2	116.5	28.1	P
HN26	109.1	18.4	L
HN27	108.8	18.5	L
HN24	110.3	18.8	L
HN28	108.7	18.8	L
HN25	110.5	18.9	L
GD30	110.2	21.3	L
GX36	109.4	21.6	L
GX33	109.7	21.6	L
GX38	109.3	21.6	L
GD31	111.5	21.6	L
GX32	109.7	21.6	L
GX35	109.4	21.7	L
GX37	109.3	21.7	L
GX34	109.6	21.8	L
YN4	100.9	21.8	L
GD22	110.7	21.8	L
GD23	110.4	21.8	L
GD25	110.8	21.8	L
GD24	110.7	21.8	L
GX44	109.4	21.9	L
YN2	100.8	22	L
GD29	110.6	22	L
GD32	112	22.1	L
GD33	111.9	22.1	L
GD26	112.6	22.1	L
GX39	107.9	22.1	L
GD27	112.4	22.2	L
YN3	100.5	22.4	L
GX28	108	22.4	L
GX23	110.1	22.5	L
GX24	110.1	22.5	L
GX25	110.1	22.6	L
GX26	107.9	22.6	L
GX27	107.9	22.7	L
GX31	108.1	22.8	L
GX29	108.1	22.8	L
GX30	108.1	22.8	L
GD18	115.5	22.9	L
GD16	114.2	23.2	L
GD17	114.5	23.4	L
GX43	107	23.6	L
GX21	109.6	23.6	L
GX42	107	23.6	L
GX41	107	23.7	L
GD19	116.9	23.7	L
GX22	109.6	23.8	L
GX40	106.6	23.8	L
GD34	112.5	24.2	L
GD28	113.2	24.3	L
GX20	108.9	25	L
P represented Population has been in presence since 2001-2019; L represented Population was in presence in 2001,but lost in 2019

## Sheet: Table S2
Table S2. The population information investigated in this study of O. officinalis
locate	longitude（°E）	latitude（°N）	existence
YN1	101.6	21.4	P
YN2	100.9	21.8	P
YN3	100.5	22.4	P
YN4	99.1	23.5	P
HN1	109.5	18.5	P
HN2	109.6	18.5	P
HN3	109.5	18.5	P
HN4	109.6	18.4	P
HN5	109.9	18.5	P
HN6	110.1	18.6	P
HN7	108.9	18.6	P
GX1	112	23.8	P
GX2	111	23.8	P
GX3	111.5	23.9	P
GX4	111.5	23.9	P
GX5	111.5	23.9	P
GX6	111	23.3	P
GX7	110.6	23.6	P
GX8	109.9	22.6	P
GX9	108.6	22.9	P
GX10	111	23.1	P
GD1	111.6	23.5	P
GD2	111.6	23.5	P
GD3	114.7	24.1	P
YN5	101.5	21.4	L
HN8	108.9	18.6	L
HN9	109.1	19.4	L
GX11	109.7	23.4	L
GX12	109.4	23.4	L
GX13	110.9	23.9	L
GX14	110.9	23.9	L
GX15	111.4	23.8	L
GX16	111	23.3	L
GX17	110.9	23.4	L
GX18	110.2	22.8	L
P represented Population has been in presence since 2001-2019; L represented Population was in presence in 2001,but lost in 2019

## Sheet: Table S3
Table S3. The population information investigated in this study of O. granulata
locate	longitude（°E）	latitude（°N）	existence
YN1	101.7	23.9	P
YN2	101.7	23.9	P
YN3	101.6	23.1	P
YN4	100.6	23.1	P
YN5	100.4	23	P
YN6	100.6	22.9	P
YN7	101.1	21.9	P
YN8	100.8	22	P
YN9	100.5	22.4	P
YN10	100.5	22.4	P
YN11	100.5	22.4	P
YN12	100.6	22.5	P
YN13	100.6	22.5	P
YN14	100.1	22.6	P
YN15	98.9	23.5	P
YN16	99.1	23.6	P
YN17	99	23.9	P
YN18	99.1	24.2	P
YN19	99.2	24.3	P
YN20	97.6	24.7	P
YN21	97.6	24.7	P
HN1	109.7	18.7	P
HN2	109.5	18.7	P
HN3	109.9	18.5	P
HN4	109.5	18.2	P
HN5	109.2	18.4	P
HN6	109.2	18.4	P
HN7	109.2	18.3	P
HN8	109.1	18.5	P
HN9	109.1	18.6	P
HN10	108.8	18.8	P
YN22	101.2	23.3	L
YN23	100.9	23	L
YN24	100.8	22.9	L
YN25	100.9	21.8	L
YN26	99.7	23.3	L
YN27	100.1	23.4	L
YN28	99.3	23.2	L
YN29	99.1	24.2	L
HN11	109.1	18.6	L
HN12	108.9	19	L
HN13	109.2	19.3	L
P represented Population has been in presence since 2001-2019; L represented Population was in presence in 2001,but lost in 2019

## Sheet: Table S4
	Table S4. Population proportion per land use type of the three wild rice species during 2001 - 2019
			RC	IC	MCN	MNC	TC	MTH	SL	TCF	WB
	O.rufipogon	2001	0.464912	0.324561	0.122807	0.0438596	0.00877193	0.00877193	0	0	0.0263158
		2019	0.263158	0.157895	0.0614035	0.0438596	0.00877193	0.00877193	0	0	0.00877193
	O. officinalis	2001	0.114286	0.0571429	0.114286	0.0285714	0.514286	0.114286	0.0285714	0.0285714	0
		2019	0.0571429	0.0285714	0	0	0.4	0.114286	0.0285714	0.0285714	0
	O. granulata	2001	0.19	0.048	0.0714286	0.166667	0.309524	0.119048	0.0714286	0	0.0238095
		2019	0.0952381	0.024	0.047619	0.142857	0.261905	0.0714286	0.0714286	0	0.0238095
